# Supplementary material for: Memantine in the Prevention of Radiation-Induced Brain Damage: A Narrative Review
Source: Cancers (Basel). 2022 May 31;14(11):2736. doi: 10.3390/cancers14112736 (PMC9179311; doi:10.3390/cancers14112736)
Supplement: Supplementary file 1 [file cancers-14-02736-s001.zip]

Archive with 1 entries (1 files):
- cancers-1734752-supplementary.pdf
